# Supplementary material for: Associations between Brain Alpha-Tocopherol Stereoisomer Profile and Hallmarks of Brain Aging in Centenarians
Source: Antioxidants (Basel). 2024 Aug 17;13(8):997. doi: 10.3390/antiox13080997 (PMC11351880; doi:10.3390/antiox13080997)
Supplement: Supplementary file 1 [file antioxidants-13-00997-s001.zip]

Archive with 2 entries (2 files):
- Supplemental_Figures.pdf
- Supplemental_Tables.pdf
